# Supplementary material for: Alcohol Consumption and a Decline in Glomerular Filtration Rate: The Japan Specific Health Checkups Study
Source: Nutrients. 2023 Mar 22;15(6):1540. doi: 10.3390/nu15061540 (PMC10058733; doi:10.3390/nu15061540)
Supplement: Supplementary file 1 [file nutrients-15-01540-s001.zip]

Archive with 1 entries (1 files):
- nutrients-2240085-supplementary.pdf
